# Supplementary material for: Optimising the Delivery of RHDV to Rabbits for Biocontrol: An Experimental Evaluation of Two Novel Methods of Virus Delivery
Source: Viruses. 2023 Aug 25;15(9):1814. doi: 10.3390/v15091814 (PMC10536075; doi:10.3390/v15091814)
Supplement: Supplementary file 1 [file viruses-15-01814-s001.zip]

Archive with 1 entries (1 files):
- viruses-2535335-supplementary.pdf
